# Supplementary material for: The Effect of Crataegus Fruit Pre-Treatment and Preservation Methods on the Extractability of Aroma Compounds during Liqueur Production
Source: Molecules. 2022 Feb 23;27(5):1516. doi: 10.3390/molecules27051516 (PMC8911551; doi:10.3390/molecules27051516)
Supplement: Supplementary file 1 [file molecules-27-01516-s001.zip]

Archive with 1 entries (1 files):
- molecules-1543539-supplementary.pdf
